# Supplementary material for: MiRNA-142-3P and FUS can be Sponged by Long Noncoding RNA DUBR to Promote Cell Proliferation in Acute Myeloid Leukemia
Source: Front Mol Biosci. 2021 Oct 22;8:754936. doi: 10.3389/fmolb.2021.754936 (PMC8570042; doi:10.3389/fmolb.2021.754936)
Supplement: Supplementary file 3 [file Table1.XLSX]

## Sheet: Sheet1
			siDUBR-KG-1-cell viability
nM	24h			48h			72h
0	100	91	106	102	96	103	105	92	104
50	91	93	96	95	92	94	89	86	85
100	82	86	85	81	79	82	78	75	80
150	76	79	74	75	72	72	69	71	68
			siDUBR-Molm-13-cell viability
nM	24h			48h			72h
0	100	96	103	100	99	93	102	97	95
50	95	90	86	78	82	82	80	75	75
100	85	80	77	71	72	79	72	68	73
150	75	71	72	70	69	72	71	64	67
			DUBR expression
Normal PBMC			U937			MV-4-11			Molm-13			KG-1
1	1.2	0.8	3.1	3.6	3.8	3.3	3.1	2.8	4.2	4.6	4.2	5.6	5.8	6.1
			RNA-pull down-miRNA-142-3P
	Control	RNA-pull down
	1	87
	1	89
	1	95
				miRNA-142-3P-mimic molm-13-cell viability
nM	24h			48h			72h
0	100	99	102	100	93	105	104	90	98
50	94	91	90	81	75	76	76	83	75
100	81	78	72	71	68	68	62	63	65
150	71	70	68	65	67	60	58	68	57
				miRNA-142-3P-mimic KG-1-cell viability
nM	24h			48h			72h
0	98	105	93	94	92	104	98	94	103
50	92	96	96	92	91	88	87	82	81
100	88	85	85	81	77	76	72	75	74
150	73	71	74	70	68	62	69	62	57
RNA binding protein					miRNA
RBPsuit	RBPDB	starbase2.0		starbase2.0		DIANA
AARS	ZFP36	RBP		hsa-miR-876-5p		hsa-let-7a-5p
CSTF2T	SFRS2	ADAR		hsa-miR-3167		hsa-let-7b-5p
EIF3G	SFRS7	CELF2		hsa-miR-103a-3p		hsa-let-7c-5p
GNL3	ZFP36	CNBP		hsa-miR-107		hsa-let-7d-5p
ILF3	SFRS2	CSTF2T		hsa-miR-892c-5p		hsa-let-7e-5p
NONO	A2BP1	DDX54		hsa-miR-524-5p		hsa-let-7f-5p
PUS1	A2BP1	DGCR8		hsa-miR-520d-5p		hsa-let-7g-5p
SF3B1	A2BP1	DHX9		hsa-miR-380-3p		hsa-let-7i-5p
TARDBP	SFRS2	DKC1		hsa-miR-323a-3p		hsa-miR-101-3p
XPO5	ZRANB2	EIF4A3		hsa-miR-142-5p		hsa-miR-103a-3p
AATF	ZRANB2	ELAVL1		hsa-miR-5590-3p		hsa-miR-107
DDX21	SNRPA	EWSR1		hsa-miR-577		hsa-miR-122-5p
EIF3H	ybx2-a	FBL		hsa-miR-125a-5p		hsa-miR-129-5p
GPKOW	ybx2-a	FMR1		hsa-miR-125b-5p		hsa-miR-1301-3p
KHDRBS1	SFRS1	FUS		hsa-miR-4319		hsa-miR-139-5p
NPM1	NONO	HNRNPA1		hsa-miR-670-5p		hsa-miR-140-5p
QKI	NONO	HNRNPA2B1		hsa-miR-1251-5p		hsa-miR-142-3p
SF3B4	NONO	HNRNPC		hsa-miR-501-3p		hsa-miR-15a-5p
TBRG4	NONO	IGF2BP1		hsa-miR-502-3p		hsa-miR-15b-5p
XRCC6	NONO	IGF2BP2		hsa-miR-142-3p		hsa-miR-17-5p
ABCF1	EIF4B	IGF2BP3				hsa-miR-182-5p
DDX24	sap-49	KHDRBS2				hsa-miR-183-5p
EIF4G2	PABPC1	LIN28				hsa-miR-185-5p
GRSF1	PABPC1	MOV10				hsa-miR-196a-5p
KHSRP	PABPC1	MSI1				hsa-miR-196b-5p
NSUN2	PABPC1	NOP56				hsa-miR-20b-5p
RBFOX2	PABPC1	NOP58				hsa-miR-21-5p
SFPQ	PABPC1	NUMA1				hsa-miR-210-3p
TIA1	PABPC1	PTBP1				hsa-miR-221-3p
XRN2	PABPC1	QKI				hsa-miR-24-3p
AGGF1	PABPC1	RBFOX2				hsa-miR-26a-5p
DDX3X	PABPC1	RBM47				hsa-miR-27a-3p
EWSR1	PABPC1	RBM5				hsa-miR-29a-3p
GRWD1	PABPC1	RNF219				hsa-miR-29b-3p
LARP4	PABPC1	SRSF1				hsa-miR-29c-3p
PABPC4	PABPC1	SRSF10				hsa-miR-30b-5p
RBM15	PABPC1	SRSF3				hsa-miR-30c-5p
SLBP	PABPC1	TAF15				hsa-miR-34a-5p
TIAL1	PABPC1	TARDBP				hsa-miR-365a-3p
YBX3	PABPC1	TIAL1				hsa-miR-365b-3p
AKAP1	PABPC1	TARDBP				hsa-miR-3679-5p
DDX42	PABPC1	TIAL1				hsa-miR-432-5p
EXOSC5	PABPC1	U2AF2				hsa-miR-450b-5p
GTF2F1	PABPC1	UPF1				hsa-miR-4664-5p
LARP7	PABPC1					hsa-miR-485-5p
PABPN1	PABPC1					hsa-miR-5100
RBM22	PABPC1					hsa-miR-651-5p
SLTM	PABPC1					hsa-miR-7-5p
TNRC6A	PABPC1					hsa-miR-708-3p
YWHAG	PABPC1					hsa-miR-98-5p
AKAP8L	PABPC1
DDX51	PABPC1
FAM120A	PABPC1
HLTF	PABPC1
LIN28B	PABPC1
PCBP1	PABPC1
RBM27	PABPC1
SMNDC1	PABPC1
TRA2A	PABPC1
ZC3H11A	PABPC1
APOBEC3C	PABPC1
DDX52	PABPC1
FASTKD2	PABPC1
HNRNPA1	PABPC1
LSM11	PABPC1
PCBP2	PABPC1
RBM5	PABPC1
SND1	PABPC1
TROVE2	PABPC1
ZC3H8	PABPC1
AQR	RBMY1A1
DDX55	RBMY1A1
FKBP4	RBMY1A1
HNRNPC	RBMY1A1
MATR3	RBMY1A1
PHF6	a2bp1
RPS11	a2bp1
SRSF1	a2bp1
U2AF1	a2bp1
ZNF622	RBMY1A1
AUH	RBMY1A1
DDX59	RBMY1A1
FMR1	RBMY1A1
HNRNPK	RBMY1A1
METAP2	EIF4B
POLR2G	PABPC1
RPS3	ybx2-a
SRSF7	ybx2-a
U2AF2	RBMY1A1
ZNF800	RBMY1A1
BCCIP	RBMY1A1
DDX6	sap-49
FTO	FUS
HNRNPL	FUS
MTPAP	FUS
PPIG	FUS
RPS5	FUS
SRSF9	FUS
UCHL5	FUS
ZRANB2	FUS
BCLAF1	FUS
DGCR8	FUS
FUBP3	FUS
HNRNPM	ACO1
NCBP2	ACO1
PPIL4	Pum2
SAFB2	Pum2
SSB	Pum2
UPF1	Pum2
BUD13	Pum2
DHX30	Pum2
FUS	Pum2
HNRNPUL1	Pum2
NIP7	Pum2
PRPF4	Pum2
SAFB	Pum2
STAU2	Pum2
UTP18	Pum2
CDC40	Pum2
DKC1	Pum2
FXR1	SFRS9
HNRNPU	SFRS9
NIPBL	PABPC1
PRPF8	SFRS9
SBDS	SFRS9
SUB1	SFRS9
UTP3	SFRS9
CPEB4	SFRS9
DROSHA	SFRS9
FXR2	SFRS9
IGF2BP1	MBNL1
NKRF	MBNL1
PTBP1	MBNL1
SDAD1	MBNL1
SUGP2	MBNL1
WDR3	MBNL1
CPSF6	MBNL1
EFTUD2	MBNL1
G3BP1	MBNL1
IGF2BP2	MBNL1
NOL12	MBNL1
PUM1	ACO1
SERBP1	ACO1
SUPV3L1	ACO1
WDR43	EIF4B
CSTF2	EIF4B
EIF3D	EIF4B
GEMIN5	EIF4B
IGF2BP3	EIF4B
NOLC1	EIF4B
PUM2	EIF4B
SF3A3	EIF4B
TAF15	EIF4B
WRN	EIF4B
	EIF4B
	EIF4B
	EIF4B
	EIF4B
	EIF4B
	EIF4B
	EIF4B
	EIF4B
	EIF4B
	EIF4B
	EIF4B
	EIF4B
	EIF4B
	EIF4B
	EIF4B
	EIF4B
	EIF4B
	KHSRP
	KHSRP
	KHSRP
	KHSRP
	KHSRP
	KHSRP
	KHSRP
	KHSRP
	YTHDC1
	YTHDC1
	YTHDC1
	MBNL1
	MBNL1
	MBNL1
	MBNL1
	MBNL1
	MBNL1
	YTHDC1
	YTHDC1
	SFRS9
	SFRS9
	QKI
	QKI
	Vts1
	Vts1
	RBMX
	RBMX
	RBMX
	RBMX
	RBMX
	RBMX
	RBMX
	RBMX
	RBMX
	RBMX
	RBMX
	RBMX
	RBMX
	RBMX
	RBMX
	RBMX
	RBMX
	RBMX
	RBMX
	RBMX
	RBMX
	RBMX
	RBMX
	EIF4B
	EIF4B
	EIF4B
	EIF4B
	EIF4B
	EIF4B
	EIF4B
	EIF4B
	EIF4B
	YTHDC1
	SFRS13A
	YTHDC1
	YTHDC1
	YTHDC1
	RBMX
	RBMX
	RBMX
	RBMX
	RBMX
	RBMX
	RBMX
	RBMX
	RBMX
	RBMX
	RBMX
	RBMX
	RBMX
	RBMX
	RBMX
	RBMX
	RBMX
	RBMX
	RBM4
	RBM4
	RBM4
	SFRS13A
	SFRS13A
	SFRS13A
	RBMX
	RBMX
	RBMX
	RBMX
	RBMX
	RBMX
	RBMX
	RBMX
	RBMX
	RBMX
	RBMX
	RBMX
	SFRS1
	SFRS1
	SFRS1
	SFRS1
	SFRS1
	SFRS1
	SFRS1
	SFRS1
	SFRS1
	SFRS1
	SFRS1
	SFRS1
	SFRS1
	SFRS1
	SFRS1
	SFRS1
	SFRS1
	SFRS1
	SFRS1
	SFRS1
	SFRS1
	SFRS1
	SFRS1
	SFRS1
	SFRS1
	KHDRBS3
	KHDRBS3
	KHDRBS3
	SFRS13A
	SFRS13A
	SFRS13A
	SFRS13A
	SFRS13A
	SFRS13A
	KHDRBS3
	KHDRBS3
	KHDRBS3
	KHDRBS3
	KHDRBS3
	ELAVL1
	ELAVL1
	ELAVL1
	ELAVL1
	ELAVL1
	ELAVL1
	ELAVL1
	ELAVL1
	ELAVL1
	ELAVL1
	RBMX
	RBMX
	RBMX
	SFRS13A
	SFRS13A
	KHDRBS3
	SFRS13A
	KHDRBS3
	KHDRBS3
	KHDRBS3
	KHDRBS3
	KHDRBS3
	SFRS13A
	SFRS13A
	SFRS13A
	KHDRBS3
	KHDRBS3
	KHDRBS3
	KHDRBS3
	KHDRBS3
	KHDRBS3
	SFRS13A
	SFRS1
	SFRS1
	SFRS1
	SFRS1
	SFRS1
	SFRS1
	SFRS1
	SFRS1
	SFRS1
	SFRS1
	SFRS1
	SFRS1
	SFRS1
	SFRS1
	SFRS1
	SFRS1
	SFRS1
	SFRS1
	SFRS1
	SFRS1
	KHDRBS3
	KHDRBS3
	KHDRBS3
	KHDRBS3
	KHDRBS3
	KHDRBS3
	KHDRBS3
	KHDRBS3
	KHDRBS3
	SFRS13A
	KHDRBS3
	KHDRBS3
	KHDRBS3
	KHDRBS3
	KHDRBS3
	KHDRBS3
	KHDRBS3
	KHDRBS3
	KHDRBS3
	KHDRBS3
	KHDRBS3
	ELAVL1
	ELAVL1
	ELAVL1
	ELAVL1
	ELAVL1
	ELAVL1
	ELAVL1
	ELAVL1
	ELAVL1
	ELAVL1
	ELAVL1
	ELAVL1
	ELAVL1
	ELAVL1
	ELAVL1
	ELAVL1
	ELAVL1
	ELAVL1
	ELAVL1
	ELAVL1
	ELAVL1
	ELAVL1
	ELAVL1
	ELAVL1
	ELAVL1
	ELAVL1
	ELAVL1
	ELAVL1
	ELAVL1
	ELAVL1
	ELAVL1
	ELAVL1
	ELAVL1
	KHDRBS3
	KHDRBS3
	KHDRBS3
	KHDRBS3
	KHDRBS3
	KHDRBS3
	KHDRBS3
	KHDRBS3
